# Supplementary material for: Decoding LINC00052 role in breast cancer by bioinformatic and experimental analyses
Source: RNA Biol. 2024 Jun 4;21(1):1–11. doi: 10.1080/15476286.2024.2355393 (PMC11152094; doi:10.1080/15476286.2024.2355393)
Supplement: Supplemental Material [file KRNB_A_2355393_SM5355.zip]

Archive with 4 entries (4 files):
- Supp_Figure_3_copia.pdf
- SuppFigure1.pdf
- SuppFigure2_copia.pdf
- SuppFigure4.pdf
